# Supplementary material for: Analysis of Rfo-Mediated Network in Regulating Fertility Restoration in Brassica oleracea
Source: Int J Mol Sci. 2024 Nov 8;25(22):12026. doi: 10.3390/ijms252212026 (PMC11593589; doi:10.3390/ijms252212026)
Supplement: Supplementary file 1 [file ijms-25-12026-s001.zip]

Archive with 6 entries (5 files):
- supplement files/Figure S1. KEGG pathways of Rfo-coexpressed genes.tiff
- supplement files/Figure S2. Rfo regulatory network based on Protein-Protein Interaction analysis..tif
- supplement files/Table S1 rfo-coexpressed genes.xlsx
- supplement files/Table S2 Key DEGs involved in pollen development.xlsx
- supplement files/Table S3 Primers used for RT-qPCR.xlsx
- supplement files/
