# Supplementary material for: Analysis of Rfo-Mediated Network in Regulating Fertility Restoration in Brassica oleracea
Source: Int J Mol Sci. 2024 Nov 8;25(22):12026. doi: 10.3390/ijms252212026 (PMC11593589; doi:10.3390/ijms252212026)
Supplement: Supplementary file 1 [file ijms-25-12026-s001.zip › supplement files/Table S1 rfo-coexpressed genes.xlsx]

## Sheet: Sheet1
Gene_ID(from)	Gene_symbol(from)	Gene_ID(to)	Gene_symbol(to)	weight
BolC7t44832H	--	Rfo	At1g64100	0.401739
BolC2t07451H	RID1	Rfo	At1g64100	0.399375
MSTRG.33595	--	Rfo	At1g64100	0.395169
BolC8t51456H	CLPB4	Rfo	At1g64100	0.39242
MSTRG.35012	VPS45	Rfo	At1g64100	0.392031
BolC2t10095H	HOP3	Rfo	At1g64100	0.391273
MSTRG.6095	--	Rfo	At1g64100	0.389058
MSTRG.23190	VPS45	Rfo	At1g64100	0.388356
BolC9t56424H	UGT91C1	Rfo	At1g64100	0.387625
BolC4t27660H	GLR3.7	Rfo	At1g64100	0.387386
MSTRG.31989	At2g17340	Rfo	At1g64100	0.386079
MSTRG.13832	--	Rfo	At1g64100	0.384751
MSTRG.12711	--	Rfo	At1g64100	0.384678
BolC6t39876H	CLPB1	Rfo	At1g64100	0.383626
BolC7t46243H	SMXL2	Rfo	At1g64100	0.38273
MSTRG.36587	GIP	Rfo	At1g64100	0.382505
BolC3t16847H	HSP70-4	Rfo	At1g64100	0.382132
BolC3t12835H	UGT76C4	Rfo	At1g64100	0.381742
BolC3t13125H	HSP17.6	Rfo	At1g64100	0.3798
BolC2t06357H	HSP70-10	Rfo	At1g64100	0.378968
MSTRG.3058	VPS45	Rfo	At1g64100	0.378855
MSTRG.23770	ASY2	Rfo	At1g64100	0.377018
BolC6t36398H	HSP22.0	Rfo	At1g64100	0.376019
BolC1t04020H	OsI_27673	Rfo	At1g64100	0.375399
BolC7t43151H	BHLH92	Rfo	At1g64100	0.373783
BolC7t44621H	PNC2	Rfo	At1g64100	0.371109
BolC1t05199H	HSP70-4	Rfo	At1g64100	0.370075
BolC9t53626H	--	Rfo	At1g64100	0.369274
BolC4t24673H	--	Rfo	At1g64100	0.368556
BolC6t38515H	--	Rfo	At1g64100	0.366797
BolC3t19902H	--	Rfo	At1g64100	0.365592
BolC5t35114H	WRKY58	Rfo	At1g64100	0.365058
BolC5t29313H	SR45A	Rfo	At1g64100	0.363966
MSTRG.6103	--	Rfo	At1g64100	0.36266
MSTRG.9073	--	Rfo	At1g64100	0.360975
BolC8t46883H	3AT1	Rfo	At1g64100	0.360943
BolC6t39832H	CRK10	Rfo	At1g64100	0.360614
MSTRG.7659	--	Rfo	At1g64100	0.359965
MSTRG.13794	--	Rfo	At1g64100	0.358105
BolC4t26794H	SQE2	Rfo	At1g64100	0.355728
BolC4t28059H	PAL1	Rfo	At1g64100	0.35565
BolC1t02316H	--	Rfo	At1g64100	0.353167
MSTRG.6736	--	Rfo	At1g64100	0.352293
BolC4t24671H	WRKY46	Rfo	At1g64100	0.351659
MSTRG.8718	--	Rfo	At1g64100	0.350174
BolC7t44446H	FKBP65	Rfo	At1g64100	0.349974
BolC5t33056H	JMJ30	Rfo	At1g64100	0.34797
BolC6t38457H	CLPB1	Rfo	At1g64100	0.347875
BolC3t12894H	ATS3B	Rfo	At1g64100	0.346404
MSTRG.7165	--	Rfo	At1g64100	0.34397
BolC8t51344H	DDB_G0269284	Rfo	At1g64100	0.343216
BolC8t51256H	ATHB-12	Rfo	At1g64100	0.342883
MSTRG.6438	--	Rfo	At1g64100	0.341107
MSTRG.20149	--	Rfo	At1g64100	0.340305
BolC4t28029H	FBA6	Rfo	At1g64100	0.340281
BolC2t11881H	At5g27460	Rfo	At1g64100	0.339654
BolC3t14424H	bipA	Rfo	At1g64100	0.338747
BolC1t01672H	LDOX	Rfo	At1g64100	0.337409
BolC6t36693H	--	Rfo	At1g64100	0.33579
BolC1t02499H	--	Rfo	At1g64100	0.334412
MSTRG.11533	--	Rfo	At1g64100	0.331428
BolC7t46075H	ERF054	Rfo	At1g64100	0.330932
MSTRG.19176	--	Rfo	At1g64100	0.330457
BolC2t08995H	NPF5.12	Rfo	At1g64100	0.329614
MSTRG.36456	--	Rfo	At1g64100	0.329356
MSTRG.35367	--	Rfo	At1g64100	0.329102
BolC8t47866H	TMEM18	Rfo	At1g64100	0.327374
MSTRG.16258	--	Rfo	At1g64100	0.327128
BolC6t35817H	F-ATMBP	Rfo	At1g64100	0.324787
BolC3t17731H	FATA	Rfo	At1g64100	0.324328
BolC6t37220H	wdr44	Rfo	At1g64100	0.320567
BolC5t33858H	TSJT1	Rfo	At1g64100	0.318216
BolC8t51243H	--	Rfo	At1g64100	0.318131
BolC3t15321H	At2g44790	Rfo	At1g64100	0.315222
BolC8t48664H	GAMT1	Rfo	At1g64100	0.314188
BolC1t01993H	HSP23.6	Rfo	At1g64100	0.312435
BolC2t06685H	HAT7	Rfo	At1g64100	0.311729
BolC2t08975H	ABCG25	Rfo	At1g64100	0.31063
BolC9t56066H	SAT	Rfo	At1g64100	0.310542
BolC2t08808H	TPS8	Rfo	At1g64100	0.310472
BolC8t49693H	IGMT1	Rfo	At1g64100	0.310394
BolC6t38989H	4CL3	Rfo	At1g64100	0.309697
MSTRG.37389	--	Rfo	At1g64100	0.308231
BolC3t17865H	RLM1A	Rfo	At1g64100	0.307408
BolC6t36938H	TAT	Rfo	At1g64100	0.307306
BolC4t28098H	BH0283	Rfo	At1g64100	0.305739
BolC7t46220H	--	Rfo	At1g64100	0.3055
BolC6t39412H	--	Rfo	At1g64100	0.304809
BolC3t18430H	BXL4	Rfo	At1g64100	0.302117
BolC2t07357H	LTP4	Rfo	At1g64100	0.300647
BolC3t21084H	--	Rfo	At1g64100	0.299636
BolC3t12569H	MPK11	Rfo	At1g64100	0.299047
BolC2t12195H	SNAP33	Rfo	At1g64100	0.298311
BolC4t24751H	CDG1	Rfo	At1g64100	0.298137
BolC1t01353H	ChiC	Rfo	At1g64100	0.295409
MSTRG.36281	TERT	Rfo	At1g64100	0.294059
BolC3t19805H	NUDT15	Rfo	At1g64100	0.29405
BolC2t12227H	BON1	Rfo	At1g64100	0.293808
MSTRG.6694	RPL12B	Rfo	At1g64100	0.293362
BolC7t45241H	UGT84A1	Rfo	At1g64100	0.293213
BolC9t55773H	JMJ706	Rfo	At1g64100	0.292257
MSTRG.30174	--	Rfo	At1g64100	0.292084
BolC5t29295H	At1g07160	Rfo	At1g64100	0.290357
BolC7t45052H	ERF107	Rfo	At1g64100	0.28882
BolC1t04617H	CNGC19	Rfo	At1g64100	0.287688
BolC3t15339H	AZI1	Rfo	At1g64100	0.286691
BolC9t54087H	CPK28	Rfo	At1g64100	0.285938
BolC3t13516H	At1g67520	Rfo	At1g64100	0.28577
BolC3t13229H	CHS3	Rfo	At1g64100	0.283542
MSTRG.17101	--	Rfo	At1g64100	0.279326
MSTRG.6448	--	Rfo	At1g64100	0.277687
MSTRG.24286	--	Rfo	At1g64100	0.276922
BolC4t24635H	ATHB-12	Rfo	At1g64100	0.274943
MSTRG.25902	--	Rfo	At1g64100	0.274681
BolC6t39669H	--	Rfo	At1g64100	0.271305
BolC5t34228H	FLR1	Rfo	At1g64100	0.270269
BolC5t31846H	--	Rfo	At1g64100	0.269879
BolC5t34544H	ERDJ3A	Rfo	At1g64100	0.267192
BolC3t18435H	--	Rfo	At1g64100	0.267027
BolC7t46203H	ACA10	Rfo	At1g64100	0.265756
BolC9t54773H	--	Rfo	At1g64100	0.265141
BolC2t06086H	LUL1	Rfo	At1g64100	0.26498
MSTRG.11976	--	Rfo	At1g64100	0.264323
BolC3t17447H	ELF3	Rfo	At1g64100	0.26227
BolC7t43591H	JMJ706	Rfo	At1g64100	0.260797
BolC9t53994H	SBT1.7	Rfo	At1g64100	0.259766
BolC5t33458H	At2g02030	Rfo	At1g64100	0.25919
BolC8t50907H	REM4.1	Rfo	At1g64100	0.258866
BolC3t16992H	--	Rfo	At1g64100	0.253533
BolC4t21708H	GOLS1	Rfo	At1g64100	0.252824
BolC4t28217H	JAL22	Rfo	At1g64100	0.251588
BolC2t12243H	BAG2	Rfo	At1g64100	0.250985
BolC3t16964H	NCED3	Rfo	At1g64100	0.248805
BolC2t12238H	HSFB2A	Rfo	At1g64100	0.2487
BolC5t29318H	AIP1	Rfo	At1g64100	0.246288
BolC7t45718H	LDOX	Rfo	At1g64100	0.245934
BolC9t53893H	BXL4	Rfo	At1g64100	0.24518
BolC2t12090H	--	Rfo	At1g64100	0.244917
BolC1t02023H	--	Rfo	At1g64100	0.242943
BolC4t22244H	trpt1	Rfo	At1g64100	0.242078
BolC2t09393H	PHT1-9	Rfo	At1g64100	0.240917
BolC6t37855H	--	Rfo	At1g64100	0.239242
BolC6t38561H	ROQ1	Rfo	At1g64100	0.238527
BolC8t52586H	AIP1	Rfo	At1g64100	0.238395
MSTRG.15860	UBC20	Rfo	At1g64100	0.237281
BolC7t40612H	MIOX2	Rfo	At1g64100	0.23668
BolC9t55407H	--	Rfo	At1g64100	0.236133
BolC8t52130H	PBL2	Rfo	At1g64100	0.235763
BolC1t05654H	--	Rfo	At1g64100	0.235063
BolC2t09965H	ABCG31	Rfo	At1g64100	0.23125
BolC5t29882H	AAPT1	Rfo	At1g64100	0.227925
BolC2t09248H	KUA1	Rfo	At1g64100	0.227264
BolC2t10381H	LECRK41	Rfo	At1g64100	0.22717
BolC2t08117H	--	Rfo	At1g64100	0.227166
BolC3t17448H	ELF3-2	Rfo	At1g64100	0.226721
BolC4t23645H	At2g29640	Rfo	At1g64100	0.226369
MSTRG.13718	--	Rfo	At1g64100	0.2247
BolC1t02297H	NAC072	Rfo	At1g64100	0.223723
BolC3t16158H	ETC3	Rfo	At1g64100	0.21196
BolC8t47005H	UGT74E2	Rfo	At1g64100	0.209225
BolC8t48076H	ZPR1	Rfo	At1g64100	0.206095
MSTRG.30417	--	Rfo	At1g64100	0.201119
BolC1t01049H	At4g28680	Rfo	At1g64100	0.196023
BolC1t01896H	mtnN	Rfo	At1g64100	0.19568
MSTRG.19252	--	Rfo	At1g64100	0.193296
BolC5t34126H	ATJ11	Rfo	At1g64100	0.191291
BolC6t39582H	BHLH160	Rfo	At1g64100	0.186929
BolC8t49363H	HSP70-5	Rfo	At1g64100	0.18342
