# Supplementary material for: Analysis of Rfo-Mediated Network in Regulating Fertility Restoration in Brassica oleracea
Source: Int J Mol Sci. 2024 Nov 8;25(22):12026. doi: 10.3390/ijms252212026 (PMC11593589; doi:10.3390/ijms252212026)
Supplement: Supplementary file 1 [file ijms-25-12026-s001.zip › supplement files/Table S2 Key DEGs involved in pollen development.xlsx]

## Sheet: A
Gene name	Gene ID	SFB45_S	pRfo_S	SFB45_L	pRfo_L
A6	BolC1t03939H	0.74	10.9133	0.343333	0.001
	BolC7t41840H	1.09333	8.89	0.433333	0.02
QRT3	BolC1t01372H	2.22667	6.89333	2.84	3.12667
QRT3	BolC7t45573H	4.01	2.92667	2.72333	1.07667
CALS5	BolC9t54131H	1.54667	0.85	0.166667	1.59333

## Sheet: B
Gene name	Gene ID	SFB45_S	pRfo_S	SFB45_L	pRfo_L
DYT1	BolC1t01477H	2.86333	6.66333	0.15	0.0866667
BHLH091	BolC4t27561H	1.64333	0.603333	0.001	0.153333
BHLH089	BolC5t29220H	7.39	10.8733	0.06	0.46
AMS	BolC3t18036H	10.1467	3.42	0.0133333	0.996667
	BolC7t41091H	11.3567	6.24333	0.146667	4.41
MYB80	BolC2t07665H	2.64667	0.916667	0.05	0.001
ABCG26	BolC1t05135H	7.53333	2.91333	0.0233333	0.001
ABCG31	BolC2t09967H	4.73667	5.90333	4.83333	13.5967
ABCG9	BolC1t02298H	0.001	0.001	0.001	0.65
ABCG31	BolC2t09965H	0.57	2.64	0.693333	4.03667
LTP4	BolC2t07358H	78.19	13.09	60.8633	35.4833
LTP4	BolC2t07357H	23.9	1.55	22.2867	6.29333
LTP3	BolC3t13830H	129.66	57.9167	58.7933	17.41
LTP3	BolC3t14291H	710.11	305.213	745.52	508.063
LTP5	BolC8t50295H	46.8833	18.9933	68.9867	96.25
LTP11	BolC7t46404H	7.54333	2.78	0.001	8.64667
LTP11	BolC3t20966H	1.15667	0.376667	0.001	1.38333
LTP12	BolC7t45156H	0.16	0.001	0.001	1.28333
EXL4	BolC2t09347H	0.001	0.001	0.001	1.48667
EXL4	BolC4t24844H	0.001	0.001	0.001	0.92
EXL5	BolC7t41027H	120.897	245.54	169.633	231.387
EXL6	BolC2t09348H	0.001	0.001	0.001	2.24667
CYP98A8	BolC6t38438H	0.0766667	0.0166667	0.001	13.0033
CYP703A2	BolC5t28854H	2.88667	4.51333	4.03667	12.8567
PKSA/B	BolC3t20825H	14.3033	0.853333	0.0833333	0.0233333
	BolC4t28136H	16.9667	4.07333	0.586667	0.001
	BolC7t46509H	5.9	1.84333	0.103333	0.001
TKPR1	BolC3t20308H	11.4933	5.13	0.396667	0.0233333
	BolC1t00338H	4.88667	2.42	0.156667	0.166667
GRP17	BolC9t59710H	0.03	0.001	0.001	23.46
GRP17	BolC2t06280H	0.001	0.001	0.00333333	5.68
GRP17	BolC3t12914H	0.001	0.001	0.001	1.67
GRP10	BolC6t36618H	1.34333	3.09667	0.92	5.36
ACOS5	BolC9t54487H	4.00667	1.55	0.493333	0.376667

## Sheet: C
Gene name	Gene ID	SFB45_S	pRfo_S	SFB45_L	pRfo_L
MYB2	BolC1t03882H	0.173333	0.176667	0.993333	3.18
βVPE	BolC4t24435H	0.986667	0.816667	2.22	0.586667
CEP1	BolC3t15667H	1.27	0.16	3.76333	3.98

## Sheet: D
Gene name	Gene ID	SFB45_S	pRfo_S	SFB45_L	pRfo_L
MPKs	BolC5t30341H	0.001	2.1	0.001	0.416667
	BolC3t12569H	4.62	2.02	4.92	0.47
	BolC3t16337H	1.64667	1.30333	0.303333	2.11667
	BolC5t33935H	87.81	78.6933	104.43	51.1167
	BolC3t19268H	101.03	123.917	111.453	45.48
Oxidative phosphorylation associated DEGs	BolSC28t60367H	1.36667	0.356667	0.8	0.893333
	BolSC35t60702H	0.803333	0.001	0.13	0.403333
	BolC3t17834H	0.08	0.001	1.06333	7.12
	BolC3t19071H	0.001	0.08	0.04	9.08333
	BolC4t24781H	0.08	0.01	0.01	0.62
	BolC4t28736H	0.001	0.001	0.001	2.28
	BolC5t31692H	0.13	0.001	0.07	2.07
	BolC6t38105H	0.13	0.0666667	0.0266667	1.46333
	BolC6t40402H	0.05	0.001	0.001	10.7767
	BolC9t54279H	16.8467	10.8233	33.0033	11.9067
	BolSC37t60784H	0.386667	0.656667	0.001	0.86
	BolSC44t60818H	0.126667	0.106667	0.2	0.001
