# Supplementary material for: Analysis of Rfo-Mediated Network in Regulating Fertility Restoration in Brassica oleracea
Source: Int J Mol Sci. 2024 Nov 8;25(22):12026. doi: 10.3390/ijms252212026 (PMC11593589; doi:10.3390/ijms252212026)
Supplement: Supplementary file 1 [file ijms-25-12026-s001.zip › supplement files/Table S3 Primers used for RT-qPCR.xlsx]

## Sheet: Sheet1
Gene ID	Primer name	Sequence
Actin	Actin-F	ccagaggtcttgttccagccatc
	Actin-R	gttccaccactgagcacaatgttac
BolC1t03939H	A6-3939F	AACCCTAATGCTCCTCTCTCAG
	A6-3939R	TGTTTGTGGGTAGTGAGGAAGA
BolC7t41840H	A6-1840F	CCGATCAAGAAACCTTAACGCT
	A6-1840R	TCTTGTTTGTGGGTAGTGAGGA
BolC5t30341H	MPK8-F	ACAGCCAGTCCCTTTCTCTC
	MPK8-R	TTGGCTGTGTTGATGGTTCG
BolC6t38438H	CYP98A8-F	GCCAGTGGTAGTGAGGAAGT
	CYP98A8-R	AACAAACCCCTCGTGATCCT
BolC1t02298H	ABCG9-F	AGGAGGGCGGATTAGTGAAG
	ABCG9-R	GGAGAAGGGCAGTGAAGACT
BolC9t54131H	Cals5-F	TGGTGTCATTGGTGCCTT
	Cals5-R	TTTTGCCGCTTCAGTTCT
BolC5t28854H	CYP703A2-F	CTGGTGAGAATGGGAAAG
	CYP703A2-R	TCGTGAGGAATCAAGAAC
BolC1t01477H	DYT1-F	TTATGAACAACAAACGGT
	DYT1-R	ATCTCAAATCCCAACAGG
BolC7t41091H	AMS91-F	TTCCTTCTTCCATCCCTC
	AMS91-R	GACCTCATCCGCTACCAT
